# Supplementary material for: Geochemistry, Speciation, and Health Risks from Potentially Toxic Elements in Street Dust of Mbarara City, Uganda
Source: J Xenobiot. 2026 May 8;16(3):83. doi: 10.3390/jox16030083 (PMC13214691; doi:10.3390/jox16030083)
Supplement: Supplementary file 1 [file jox-16-00083-s001.zip]

Archive with 1 entries (1 files):
- jox-4276467-supplementary.xlsx
