# Supplementary material for: Geochemistry, Speciation, and Health Risks from Potentially Toxic Elements in Street Dust of Mbarara City, Uganda
Source: J Xenobiot. 2026 May 8;16(3):83. doi: 10.3390/jox16030083 (PMC13214691; doi:10.3390/jox16030083)
Supplement: Supplementary file 1 [file jox-16-00083-s001.zip › jox-4276467-supplementary.xlsx]

## Sheet: Table S1
	Table S1. Description of the sampled streets and their clusters in Mbarara city
	Street cluster	Sample code	Coordinates	Description
	Mackansigh	D1	00°36′23.5″S 030°39′36.0″E	Site is near markets and shops. Traffic is medium, bakery industry and metal fabrication centers are present nearby. The sampling extended towards Major Victor Bwana Site which had road construction, metal fabrications, automobile repair garages
		D2	00°36′02.0″S 030°39′44.8″E
		D3	00°36′18.8″S 030°39′41.0″E
		D4	00°36′14.9″S 030°39′42.1″E
	Mbaguta	D5	00°36′15.8″S 030°39′48.8″E	Mbarara city market center and many shops with high traffic, metal fabrication centers and automobile repair garages
		D6	00°36′16.7″S 030°39′52.4″E
		D7	00°36′18.9″S 030°39′51.3″E
		D8	00°36′20.3″S 030°39′46.9″E
	High	D9	00°36′42.1″S 030°39′38.1″E	The area is characterized by markets and shops, and heavy vehicular traffic, various petrol stations and it is the main street in the city
		D10	00°36′28.6″S 030°39′39.7″E
		D11	00°36′09.7″S 030°39′47.2″E
		D12	00°36′00.4″S 030°39′48.8″E

## Sheet: Table S2
	Table S2. Protocol for sequential extraction of trace elements from road dust
	Fraction (Fn)	Designation	Extraction procedure
	F1	Exchangeable	Weighed 1g of sieved dust sample was treated with 8 ml of magnesium chloride solution (1M MgCl2, pH 7.0) at 25oC temperature for an hour while being constantly stirred (at 120 rpm)
	F2	Bound to carbonate	After adjusting to pH 5.0 with acetic acid, 8 ml of 1M sodium acetate was used for leaching of residue from (F1). Then agitation was performed at 120 rpm maintained for 5 hours
	F3	Bound to Fe-Mn oxides	Residue from (F2) was extracted with 20 ml of 0.04 M hydroxylamine hydrochloride in 25% (v/v) acetic acid at 96±3oC with occasional shaking for 6 hours
	F4	Bound to organic matter	To the residue from (F3) was added 3 ml of nitric acid (0.02M) and 5 ml of 30% hydrogen peroxide adjusted to pH 2 using nitric acid, and the mixture was heated to 85±2 ºC for 2 hours with continuous stirring. A second 3 ml aliquot of 30% hydrogen peroxide (pH 2) is then added and the sample heated again to 65±2ºC for 3 hours with intermittent agitation. After cooling, the sample was diluted to 20…
	F5	Residual	Residue from F4 extraction was extracted using a mixture of 2 ml of perchloric acid and 2 ml of hydrofluoric acids at 8 hrs at 100°C

## Sheet: Table S3
	Table S3. Classification of the geostatistical indices used for the assessment of PTEs pollution of street dust from Mbarara city
	Index	Class	Description
	Enrichment factor (EF)	EF < 1	Deficiency
		1 ≤ EF < 2	Minimal enrichment
		2 ≤ EF < 5	Moderate enrichment
		5 ≤ EF < 20	Significant enrichment
		20 ≤ EF< 40	Very high enrichment
		EF ≥ 40	Extremely high enrichment
	Contamination factor (CF)	CF< 1	Low contamination
		1≤CF< 3	Moderate contamination
		3≤CF< 6	Considerable contamination
		CF> 6	Very high contamination
	Index of geoaccumulation (Igeo)	Igeo<0 (class 0)	Practically uncontaminated
		0<Igeo<1 (class 1)	Low to median contamination
		1<Igeo<2 (class 2)	Median contamination
		2<Igeo <3 (class 3)	Median to strong contamination
		3<Igeo<4 (class 4)	Serious contamination
		4<Igeo< 5 (class 5)	Serious to extreme contamination
		Igeo > 5 (class 6)	Extreme contamination
	Pollution Load index (PLI)	PLI < 1	Unpolluted
		PLI > 1	Polluted

## Sheet: Table S4
	Table S4. Exposure factors used in health risk assessments of PTEs in street dust from Mbarara city
	Factor	Description (units)	Factor values
			Children	Adults
	C	Concentration of PTEs in dust (mg/kg)	This study	This study
	IngR	Ingestion rate of dust (mg/day)	200	100
	Ef	Exposure frequency (days/year)	75	75
	Ed	Exposure duration (years)	6	24
	InhR	Inhalation rate of dust (m3/day)	7.63	12.8
	CF	Conversion factor (kg/mg)	1 × 10−6	1 × 10−6
	Wab	Body weight (kg)	15	60
	Taet	Average time (days)	75 × Ed	75 × Ed
	SAF	Surface area of skin exposed to dust (cm2)	1600	4350
	PEF	Particular emission rate (m3/kg)	1.36 × 109	1.36 × 109
	AF	Skin adherence factor (mg/cm2)	0.2	0.7
	DAF	Dermal absorption factor (dimensionless)	0.001	0.001

## Sheet: Table S5
	Table S5. Summary of PTE concentrations in street dust and statistical analysis results
	Elements	Mackansigh street	Mbaguta street	High street	Statistical analysis results
	As	6.86±2.02	3.53±1.59	6.20±2.13	P = 0.46
	Cd	2.04±1.18	<LOD	0.27±0.03	H = 2.85, P = 0.24
	Cu	35.15 (IQR = 27.67–47.20)	22.65 (IQR= 16.00–24.72)	29.40 (IQR = 21.22–266.10)	H = 4.77, P = 0.09
	Cr	63.37±13.45	46.60±5.59	52.10±10.92	P = 0.54
	Ni	30.40 (IQR = 28.60–32.49)	25.85 (IQR = 22.67–54.15)	25.85 (IQR = 23.59–28.73)	H = 2.94, P = 0.23
	Mn	499.61±134.45	210.25±29.95	268.15±56.86	P = 0.09
	Fe	36401.50±13103.95	17813.00±2455.95	22372.0±5008.0	P = 0.29
	Pb	30.14±7.53	13.73±1.48	24.85±9.64	P = 0.30
	Co	74.76±27.60	46.85±9.14	51.98±10.66	P = 0.52
	Zn	150.01 (IQR = 108.25–359.77)	79.55 (IQR = 42.33–101.46)	88.29 (IQR = 65.88–356.50)	H = 3.96, P = 0.14
	Note: IQR = Interquartile range, H = Kruskal-Wallis’ H.

## Sheet: Table S6
		Table S6. Average daily doses, hazard quotients and indices through ingestion, inhalation and dermal contact with PTEs in street dust from Mbarara city
		Exposure pathway	Age group	Street	Average daily doses (mg/kg/day)										Hazard quotient										Hazard index
					As	Cd	Cu	Cr	Ni	Mn	Fe	Pb	Co	Zn	As	Cd	Cu	Cr	Ni	Mn	Fe	Pb	Co	Zn
		Ingestion	Children	Mackansigh	9.14391e-05	2.71999e-05	0.000488898	0.000844689	0.000406578	0.00665986	0.485232	0.000401733	0.000996594	0.00274612	0.304797	0.271999	0.0122224	0.281563	0.0203289	0.14478	69.3189	0.114781	2.49148	0.00915373	72.97
				Mbaguta	4.70666e-05	NA	0.00028161	0.000621165	0.000456186	0.00280269	0.237447	0.000182954	0.000624501	0.000992372	0.156889	NA	0.00704024	0.207055	0.0228093	0.060928	33.921	0.00522726	1.56125	0.00330791	35.9455
				High	8.2668e-05	3.63276e-06	0.0014073	0.000694506	0.000348933	0.0035744	0.298219	0.00033125	0.00069284	0.00226905	0.27556	0.0363276	0.0351825	0.231502	0.0174466	0.0777043	42.6027	0.0094643	1.7321	0.00756349	45.0255
			Adults	Mackansigh	1.14556e-05	3.40764e-06	6.12498e-05	0.000105824	5.09367e-05	0.000834356	0.0607905	5.03296e-05	0.000124855	0.000344038	0.0381854	0.0340764	0.00153124	0.0352746	0.00254683	0.0181382	8.68436	0.0143799	0.312136	0.00114679	9.14177
				Mbaguta	5.89656e-06	NA	3.52804e-05	7.78203e-05	5.71516e-05	0.000351124	0.0297477	2.29208e-05	7.82383e-05	0.000124326	0.0196552	NA	0.00088201	0.0259401	0.00285758	0.00763313	4.24967	0.000654879	0.195596	0.000414419	4.50331
				High	1.03568e-05	4.55117e-07	0.000176309	8.70087e-05	4.37148e-05	0.000447805	0.0373612	4.14995e-05	8.67999e-05	0.000284269	0.0345225	0.00455117	0.00440771	0.0290029	0.00218574	0.0097349	5.33732	0.0011857	0.217	0.000947564	5.64086
			RfDingestion (mg/kg/day)												0.0003	0.0001	0.04	0.003	0.02	0.046	0.007	0.0035	0.0004	0.3	NA
		Inhalation	Children	Mackansigh	2.56564e-09	7.63187e-10	1.37177e-08	2.37007e-08	1.1408e-08	1.86866e-07	1.36149e-05	1.1272e-08	2.79629e-08	7.7052e-08	8.52373e-06	7.63187e-05	6.85887e-06	0.000828695	0.000126755	0.0130675	1.94498e-05	3.75734e-05	0.00489718	2.5684e-07	0.0190691
				Mbaguta	1.32062e-09	NA	7.90154e-09	1.74289e-08	1.27999e-08	7.86391e-08	6.66241e-06	5.13342e-09	1.75225e-08	2.78445e-08	4.38743e-06	NA	3.95077e-06	0.000609403	0.000142221	0.00549924	9.51773e-06	1.71114e-05	0.00306875	9.28148e-08	0.00935467
				High	2.31954e-09	1.0193e-10	3.94867e-08	1.94868e-08	9.79052e-09	1.00292e-07	8.36757e-06	9.29439e-09	1.944e-08	6.3666e-08	7.70611e-06	1.0193e-05	1.97434e-05	0.000681356	0.000108784	0.00701344	1.19537e-05	3.09813e-05	0.00340456	2.1222e-07	0.0112889
			Adults	Mackansigh	1.07602e-09	3.20078e-10	5.75318e-09	9.94e-09	4.78447e-09	7.83709e-08	5.71004e-06	4.72745e-09	1.17276e-08	3.23154e-08	3.57483e-06	3.20078e-05	2.87659e-06	0.000347552	5.31608e-05	0.00548048	8.1572e-06	1.57582e-05	0.00205386	1.07718e-07	0.00799754
				Mbaguta	5.53863e-10	NA	3.31388e-09	7.30965e-09	5.36824e-09	3.2981e-08	2.7942e-06	2.15294e-09	7.34891e-09	1.16779e-08	1.84008e-06	NA	1.65694e-06	0.000255582	5.96471e-05	0.00230636	3.99171e-06	7.17647e-06	0.00128702	3.89263e-08	0.00392332
				High	9.72808e-10	4.2749e-11	1.65606e-08	8.17271e-09	4.10612e-09	4.20623e-08	3.50933e-06	3.89804e-09	8.15309e-09	2.67013e-08	3.23192e-06	4.2749e-06	8.28031e-06	0.000285759	4.56235e-05	0.00294142	5.01333e-06	1.29935e-05	0.00142786	8.90044e-08	0.00473455
			RfDinhalation (mg/m3/day)												0.000301	1e-05	0.002	2.86e-05	9e-05	1.43e-05	0.7	0.0003	5.71e-06	0.3	NA
		Dermal contact	Children	Mackansigh	1.37193e-07	4.081e-08	7.3353e-07	1.26735e-06	6.1002e-07	9.99229e-06	0.00072803	6.0275e-07	1.49526e-06	4.12021e-06	0.00111539	4.081e-05	1.83382e-05	0.00042245	3.0501e-05	0.000217224	0.00520021	0.000150687	9.3454e-05	1.3734e-05	0.0073028
				Mbaguta	7.06175e-08	NA	4.2252e-07	9.3198e-07	6.8445e-07	4.20508e-06	0.00035626	2.745e-07	9.36986e-07	1.48893e-06	0.000574126	NA	1.0563e-05	0.00031066	3.42225e-05	9.14148e-05	0.00254471	6.8625e-05	5.85616e-05	4.9631e-06	0.00369785
				High	1.24033e-07	5.4505e-09	2.11148e-06	1.04202e-06	5.2353e-07	5.36294e-06	0.00044744	4.97e-07	1.03952e-06	3.40442e-06	0.0010084	5.4505e-06	5.2787e-05	0.00034734	2.61765e-05	0.000116586	0.003196	0.00012425	6.497e-05	1.13481e-05	0.00495331
			Adults	Mackansigh	4.11579e-07	1.2243e-07	2.20059e-06	3.80205e-06	1.83006e-06	2.99769e-05	0.00218409	1.80825e-06	4.48579e-06	1.23606e-05	0.00334617	0.00012243	5.50147e-05	0.00126735	9.1503e-05	0.000651671	0.0156006	0.000452062	0.000280362	4.12021e-05	0.0219084
				Mbaguta	2.11852e-07	NA	1.26756e-06	2.79594e-06	2.05335e-06	1.26152e-05	0.00106878	8.235e-07	2.81096e-06	4.46679e-06	0.00172238	NA	3.1689e-05	0.00093198	0.000102667	0.000274244	0.00763414	0.000205875	0.000175685	1.48893e-05	0.0110936
				High	3.72099e-07	1.63515e-08	6.33444e-06	3.12606e-06	1.57059e-06	1.60888e-05	0.00134232	1.491e-06	3.11856e-06	1.02133e-05	0.0030252	1.63515e-05	0.000158361	0.00104202	7.85295e-05	0.000349757	0.009588	0.00037275	0.00019491	3.40442e-05	0.0148599
			RfDdermal (mg/kg/day)												0.000123	0.001	0.04	0.003	0.02	0.046	0.14	0.004	0.016	0.3	NA
		RfDdermal contact were computed as the product of RfDingestion and the fraction of contaminant absorbed in gastrointestinal tract (dimensionless) in the critical toxicity study (ABSGIi).
		NA = Not applicable

## Sheet: Table S7
	Table S7. Carcinogenic risks due to ingestion, inhalation and dermal contact with carcinogenic PTEs in street dust from Mbarara city
	Cancer risk	Age group	Street	As	Cd	Cr	Ni	Pb	Street-specific cancer risk
	CRingestion	Children	Mackansigh	0.000137159	1.35999e-08	3.20982e-07	1.21973e-07	3.41473e-09	0.000137619
			Mbaguta	7.05998e-05	NA	2.36043e-07	1.36856e-07	1.55511e-09	7.09743e-05
			High	0.000124002	1.81638e-09	2.63912e-07	1.0468e-07	2.81563e-09	0.000124375
		Adults	Mackansigh	1.71834e-05	1.70382e-09	4.0213e-08	1.5281e-08	4.27802e-10	1.7241e-05
			Mbaguta	8.84484e-06	NA	2.95717e-08	1.71455e-08	1.94826e-10	8.89175e-06
			High	1.55351e-05	2.27558e-10	3.30633e-08	1.31144e-08	3.52746e-10	1.55819e-05
	CRdermal contact	Children	Mackansigh	2.40529e-11	7.79087e-15	4.50313e-12	6.13179e-13	4.79061e-16	2.91775e-11
			Mbaguta	1.23808e-11	NA	3.3115e-12	6.87994e-13	2.1817e-16	1.63805e-11
			High	2.17457e-11	1.04053e-15	3.70249e-12	5.26241e-13	3.95011e-16	2.59758e-11
		Adults	Mackansigh	1.00877e-11	3.26747e-15	1.8886e-12	2.57165e-13	2.00917e-16	1.2237e-11
			Mbaguta	5.19246e-12	NA	1.38883e-12	2.88543e-13	9.15e-17	6.86993e-12
			High	9.12007e-12	4.36396e-16	1.55281e-12	2.20704e-13	1.65667e-16	1.08942e-11
	CRinhalation	Children	Mackansigh	2.0579e-07	2.0405e-11	4.81593e-10	1.83006e-10	5.12337e-12	2.0648e-07
			Mbaguta	1.05926e-07	NA	3.54152e-10	2.05335e-10	2.33325e-12	1.06488e-07
			High	1.8605e-07	2.72525e-12	3.95968e-10	1.57059e-10	4.2245e-12	1.86609e-07
		Adults	Mackansigh	6.17368e-07	6.1215e-11	1.44478e-09	5.49018e-10	1.53701e-11	6.19439e-07
			Mbaguta	3.17779e-07	NA	1.06246e-09	6.16005e-10	6.99975e-12	3.19464e-07
			High	5.58149e-07	8.17575e-12	1.1879e-09	4.71177e-10	1.26735e-11	5.59828e-07
	Total cancer risk	Children	Mackansigh	NA	NA	NA	NA	NA	0.000137825
			Mbaguta	NA	NA	NA	NA	NA	7.10808e-05
			High	NA	NA	NA	NA	NA	0.000124562
		Adults	Mackansigh	NA	NA	NA	NA	NA	1.78605e-05
			Mbaguta	NA	NA	NA	NA	NA	9.21122e-06
			High	NA	NA	NA	NA	NA	1.61417e-05
	Note: Cancer risk values in bold are outside the US EPA safe limit of 1E-06 to 1E-04
	NA: Not applicable
